# Supplementary material for: Response of a Blood Clot Adherent to Bone, Oral Mucosa and Hard Dental Tissues to a Uniaxial Tensile Test: An In Vitro Study
Source: Medicina (Kaunas). 2024 Oct 12;60(10):1673. doi: 10.3390/medicina60101673 (PMC11509391; doi:10.3390/medicina60101673)
Supplement: Supplementary file 1 [file medicina-60-01673-s001.zip]

Archive with 1 entries (1 files):
- medicina-3169357-supplementary.mp4
